# Supplementary material for: Comprehensive Enhancement in Thermomechanical Performance of Melt-Extruded PEEK Filaments by Graphene Incorporation
Source: Polymers (Basel). 2021 Apr 28;13(9):1425. doi: 10.3390/polym13091425 (PMC8124288; doi:10.3390/polym13091425)
Supplement: Supplementary file 1 [file polymers-13-01425-s001.zip]

Archive with 1 entries (1 files):
- polymers-1186303-supplementary.pdf
